# Supplementary material for: Natural Killer Cells Do Not Attenuate a Mouse-Adapted SARS-CoV-2-Induced Disease in Rag2−/− Mice
Source: Viruses. 2024 Apr 15;16(4):611. doi: 10.3390/v16040611 (PMC11054502; doi:10.3390/v16040611)
Supplement: Supplementary file 1 [file viruses-16-00611-s001.zip]

Archive with 3 entries (3 files):
- Supplemental table S1 in EdgeR format.xls
- Supplemental table S2 in Cuffdiff format.xls
- viruses-2865387-supplementary figures.pdf
